# Supplementary material for: Targeting Aging Skin with GABALAGEN®: A Synergistic Marine Nutricosmetic Ingredient Validated Through Human Randomized Trials
Source: Antioxidants (Basel). 2025 Feb 20;14(3):245. doi: 10.3390/antiox14030245 (PMC11939556; doi:10.3390/antiox14030245)
Supplement: Supplementary file 1 [file antioxidants-14-00245-s001.zip]

Archive with 1 entries (1 files):
- antioxidants-3476487-supplementary.pdf
